# Supplementary material for: Characterization, Classification, and Authentication of Polygonatum sibiricum Samples by Volatile Profiles and Flavor Properties
Source: Molecules. 2021 Dec 21;27(1):25. doi: 10.3390/molecules27010025 (PMC8746527; doi:10.3390/molecules27010025)
Supplement: Supplementary file 1 [file molecules-27-00025-s001.zip]

Archive with 1 entries (1 files):
- molecules-1485341-supplementary.pdf
